# Supplementary material for: Saliva MicroAge: A salivary microbiome based machine learning model for noninvasive aging assessment and health state prediction
Source: IMetaOmics. 2025 Jul 8;2(4):e70040. doi: 10.1002/imo2.70040 (PMC12806003; doi:10.1002/imo2.70040)
Supplement: Supplementary file 2 — Table S1. The databases downloaded and collected in our databases. Table S2. The distribution of samples across continents and age groups. Table S3. The microbial phylum distribution of samples from different age groups. Table S4. Performance comparison of six machine learning algorithms in the construction of the MicroAge prediction model. Table S5. Cohen's d values comparing predicted age and actual age across different health state groups. [file IMO2-2-e70040-s001.xlsx]

## Sheet: S1
Table S1. The databases download and collected in our databases
Bioproject	Country	Data type
CRA006476	China	Paired-end 16S rRNA data
PRJDB10651	Japan	Single-end 16S rRNA data
PRJDB10985	Japan	Single-end 16S rRNA data
PRJDB11746	Japan	Paired-end 16S rRNA data
PRJDB12092	Japan	Paired-end 16S rRNA data
PRJDB17623	Japan	Paired-end 16S rRNA data
PRJDB5650	Japan	Single-end 16S rRNA data
PRJEB18476	Austria	Paired-end 16S rRNA data
PRJEB22266	Belgium	Paired-end 16S rRNA data
PRJEB25916	Italy	Paired-end 16S rRNA data
PRJEB27304	USA	Paired-end 16S rRNA data
PRJEB29169	USA	Single-end 16S rRNA data
PRJEB2961	USA	Single-end 16S rRNA data
PRJEB29934	USA	Paired-end 16S rRNA data
PRJEB37501	Taiwan	Paired-end 16S rRNA data
PRJEB38062	Israel	Single-end 16S rRNA data
PRJEB39064	Taiwan	Paired-end 16S rRNA data
PRJEB46654	The Netherlands	Single-end 16S rRNA data
PRJEB48040	USA	Single-end 16S rRNA data
PRJEB51261	USA	Paired-end 16S rRNA data
PRJNA1013236	South Korea	Paired-end 16S rRNA data
PRJNA1077481	Australia	Single-end 16S rRNA data
PRJNA1090251	Egypt	Paired-end 16S rRNA data
PRJNA1156306	China	Paired-end 16S rRNA data
PRJNA285477	Thailand	Single-end 16S rRNA data
PRJNA330897	USA	Paired-end 16S rRNA data
PRJNA419274	Antarctic	Paired-end 16S rRNA data
PRJNA525734	Japan	Paired-end 16S rRNA data
PRJNA587625	Qatar	Paired-end 16S rRNA data
PRJNA612815	Spain	Paired-end 16S rRNA data
PRJNA613586	Turkey	Paired-end 16S rRNA data
PRJNA643872	China	Paired-end 16S rRNA data
PRJNA647054	China	Paired-end 16S rRNA data
PRJNA648248	China	Paired-end and Single-end 16S rRNA data
PRJNA648473	China	Paired-end 16S rRNA data
PRJNA650552	USA	Paired-end 16S rRNA data
PRJNA674379	USA	Single-end 16S rRNA data
PRJNA739492	USA	Single-end 16S rRNA data
PRJNA747639	Australia	Single-end 16S rRNA data
PRJNA750902	Italy	Paired-end 16S rRNA data
PRJNA753008	Italy	Paired-end 16S rRNA data
PRJNA774247	Portugal	Paired-end 16S rRNA data
PRJNA774796	Spain	Paired-end 16S rRNA data
PRJNA774981	Spain+Portugal	Paired-end 16S rRNA data
PRJNA801237	Canada	Paired-end 16S rRNA data
PRJNA804331	South Korea	Paired-end 16S rRNA data
PRJNA836346	India	Paired-end 16S rRNA data
PRJNA841273	China	Single-end 16S rRNA data
PRJNA867125	German+Slovenia+Spain	Paired-end 16S rRNA data
PRJNA896341	Mexico	Paired-end 16S rRNA data
PRJNA908123	China	Paired-end 16S rRNA data
PRJNA911189	Spain	Paired-end 16S rRNA data
PRJNA912320	USA	Paired-end 16S rRNA data
PRJNA983278	Spain	Paired-end 16S rRNA data
PRJNA997934	The Netherlands	Paired-end 16S rRNA data
Unpublished from PMID: 29576948	China	Paired-end 16S rRNA data

## Sheet: S2
Table S2. The distribution of samples across continents and age groups
	Africa	Antartica(Asia)	Asia	Europe	North America	Oceania	Sum	Percentage
0Y	0	0	177	314	2	0	493	0.0678
1-4Y	0	0	463	341	612	149	1565	0.2153
5-9Y	0	0	286	183	31	0	500	0.0688
10-14Y	0	0	139	104	82	0	325	0.0447
15-24Y	34	0	349	97	334	60	874	0.1203
25-39Y	6	15	656	124	315	30	1146	0.1577
40-64Y	0	3	867	325	344	0	1539	0.2118
over 65Y	0	0	448	166	212	0	826	0.1136
Sum	40	18	3385	1654	1932	239	7268	1
Percentage	0.0055	0.0025	0.4657	0.2276	0.2658	0.0329	1

## Sheet: S3
Table S3. The microbial phylum distribution of samples from different age groups
	0Y	1-4Y	5-9Y	10-14Y	15-24Y	25-39Y	40-64Y	over 65Y
Firmicutes	0.637309	0.593525	0.49368	0.41706	0.443111	0.425841	0.454476	0.484085
Proteobacteria	0.128842	0.190417	0.236927	0.206739	0.232779	0.193776	0.105958	0.102339
Bacteroidota	0.106273	0.111328	0.154002	0.223289	0.161802	0.155525	0.17952	0.175968
Actinobacteriota	0.076334	0.044105	0.058073	0.075737	0.09147	0.107659	0.110665	0.136144
Fusobacteriota	0.026	0.053838	0.045556	0.051771	0.043981	0.052672	0.051706	0.049763
Patescibacteria	0.001162	0.003296	0.006704	0.012655	0.01286	0.012649	0.018178	0.017996
Campilobacterota	0.000803	0.003267	0.004475	0.010517	0.008703	0.008901	0.008943	0.011989
Spirochaetota	4.09e-06	3.8e-05	0.000364	0.000964	0.00135	0.003537	0.005504	0.003971

## Sheet: S4
Table S4. Performance Comparison of Six Machine Learning Algorithms in the Construction of the MicroAge Prediction Model
	R2	p	RMSE	MAE
LASSO model	0.5374	1.4e-229	14.66	11.44
eXtreme Gradient Boosting Tree model	0.7288	< 2.2e-16	11.13	7.38
Elastic Net model	0.5477	< 2.2e-16	14.73	11.93
Simple Neural Network model	0.5434	< 2.2e-16	14.62	9.56
Deep Neural Network model	0.6913	< 2.2e-16	12.02	7.33
Light Gradient Boosting Machine model	0.7983	< 2.2e-16	9.34	5.92

## Sheet: S5
Table S5. Cohen's d values comparing predicted age and actual age across different health state groups
	Health State	Cohen's d
1	Acute promyelocytic leukemia	-0.96866
2	Adenocarcinoma	1.75284
3	Asthma	-1.80387
4	Bronchioalveolar Carcinoma	1.68109
5	Burkitt lymphoma	-1.02246
6	Chronic tonsillitis	0.181998
7	Colorectal cancer	1.22967
8	COVID-19 infection	0.463547
9	Dental caries	-0.21411
10	Diffuse large B-cell lymphoma	-0.55635
11	Down syndrome	-0.85998
12	Edentulous	1.20058
13	Gastroesophageal Reflux Disease	0.805934
14	Head and neck cancer	0.96041
15	Healthy	0.003296
16	Healthy-Antartica	0.517089
17	Healthy Periodontitis	-0.10319
18	High Altitude Exposure	-1.54964
19	HIV infection	0.939819
20	IgA Nephropathy	0.624941
21	Non-recurrent oral verrucous hyperplasia	-0.17774
22	Obese	-0.26971
23	Obese hyperglycemic	-0.1013
24	Oral mucositis	0.148766
25	Oral submucous fibrosis	-0.87686
26	Orthodontic patient	-0.5463
27	OSCC related	1.38159
28	Periodontitis	0.739155
29	Primary Sclesrosing Cholangitis	-0.90944
30	Rampant caries	-0.42435
31	Schizophrenia	-2.26459
32	Sicca syndrome	1.26432
33	Ulcerative Colitis	0.209521
34	Unknown	1.50041
